# Supplementary material for: Prevalence of fluoroquinolone resistance and mutations in the gyrA, parC and parE genes of Riemerella anatipestifer isolated from ducks in China
Source: BMC Microbiol. 2019 Dec 3;19:271. doi: 10.1186/s12866-019-1659-4 (PMC6892153; doi:10.1186/s12866-019-1659-4)
Supplement: Supplementary file 1 — Additional file 1: Table S1. Information on the mutation sites in the gyrA, parC and parE genes of R. anatipestifer [file 12866_2019_1659_MOESM1_ESM.xls]

## Sheet: Sheet1
Additional Table S1. The information of the mutation sites in gyrA, parC and parE genes of R. anatipestifer
Strains	gyrA																								parC																					parE
	10	19	83	84	202	211	235	241	280	324	337	453	460	461	463	465	474	658	713	804	824	829	831	837	16	228	313	372	375	380	387	390	397	515	586	748	750	752	756	768	791	799	811	827	833	2	91	92	357
ATCC11845	P	S	S	S	N	Y	T	V	K	L	K	N	A	N	A	C	L	R	M	N	I	D	A	G	R	I	G	K	Q	E	Q	I	V	T	V	L	P	G	S	V	I	V	I	E	M	S	V	V	V
CCUG18373
CCUG25001					E											R			I		M		T									T			A			V		A		A	V	D	I				I
CCUG25002	S	T			E											R			I		M		T	E								T			A			V		A		A	V	D	I				I
CCUG25004																																T			A			V		A		A	V	D	I				I
CCUG25005	S	T			E											R			I		M		T	E								T			A			V		A		A	V	D	I				I
CCUG25010	S	T			E		I									R			I		M		T	E								T			A			V		A		A	V	D	I				I
CCUG25054					E											R	V		I	S	M		T		G	V									A
CCUG25008					E											R			I		M		T									T			A			V		A		A	V	D	I				I
CCUG25055					E											R			I		M		T									T			A			V		A		A	V	D	I				I
RA-CH-1			R		E											R			I		M		T		G					K			M		T	F						A	V					E
RA-CH-2			I																																														I
RCAD0111			I		E								S		V	R									G					K			M		T	F						A	V					E
RCAD0121			I		E	H							S		V	R			I		M	N	T		G					K			M		T	F						A	V					E
RCAD0122			I																													T			A			V		A		A	V	D	I				I
RCAD0123			I																																							A	V						I
RCAD0124			I																																														I
RCAD0125			I																													T			A		L					A	V						I
RCAD0127			I																																							A	V						I
RCAD0131			I																													T			A		L					A	V						I
RCAD0133			I		E											R			I		M		T	E						K		T			A	F		V		A		A	V	D	I				I
RCAD0134			I																																														I
RCAD0135			R		E											R			I		M		T		G					K			M		T	F						A	V					E
RCAD0142			I																																														I
RCAD0147			R						Q							R																																	I
RCAD0150			R	P												R																																	I
RCAD0181			I																																							A	V						I
RCAD0183			I																																														I
RCAD0188			I																																														I
RCAD0282			R		E											R			I		M		T		G					K			M		T	F						A	V					E
RCAD0152-1			R		E	H		I								R			I		M	N	T		G					K			M		T	F						A	V					E
RCAD0179
RCAD0377			I																													T			A			V		A		A	V	D	I				I
RCAD0414			I		E	H										R																T			A			V		A		A	V	D	I				I
RCAD0421			I		E	H										R									G	V	S								A							A				N	M
RCAD0422			I		E	H										R									G	V	S								A							A				N	M
RCAD0427			R		E											R			I		M		T		G					K			M		T	F						A	V					E
RCAD0156			I																									Q				T			A			V		A		A	V	D	I				I
RCAD0157			I																									Q				T			A			V		A		A	V	D	I				I
RCAD0159			I																									Q				T			A			V		A		A	V	D	I				I
RCAD0160			I																													T			A			V		A		A	V	D	I				I
RCAD0162			I																																														I
RCAD0163			I																																														I
RCAD0165			I		E										V	R																	M		A	F						A	V
RCAD0166			I																																														I
RCAD0169			I		E								S		V	R														K			M		T	F						A	V
RCAD0170			I																									Q				T			A			V		A		A	V	D	I				I
RCAD0172			I																																							A	V						I
RCAD0195			I		E											R			I									Q				T			A		L					A	V						I
RCAD0267			I																																							A	V						I
RCAD0296			I																																							A	V						I
RCAD0306			I																																							A	V						I
RCAD0321			R						Q							R																																	I
RCAD0347			R						Q							R																																	I
RCAD0349			I		E										V	R																				F						A	V
RCAD0351			I																																			V		A		A	V	D	I				I
RCAD0352			I																																							A	V						I
RCAD0353			I																																														I
RCAD0354			I																																							A	V						I
RCAD0356			I																																							A	V						I
RCAD0359			I																																														I
RCAD0360			I																																							A	V						I
RCAD0362			I																																							A	V						I
RCAD0363			I																																				G			A	V						I
RCAD0364			I																																							A	V						I
RCAD0365			I								Q																															A	V						I
RCAD0368			I																																							A	V						I
RCAD0369			I																													T			A			V		A		A	V	D	I				I
RCAD0370			I																													T			A			V		A		A	V	D	I				I
RCAD0371			I																																														I
RCAD0372			I																																														I
RCAD0373			I		E										V	R
RCAD0374			I																													T			A			V		A		A	V	D	I				I
RCAD0375			I		E										V	R													R	K	R		M		T	F						A	V
RCAD0376			I																																														I
RCAD0378			I																													T			A			V		A		A	V	D	I				I
RCAD0379			I																													T			A			V		A		A	V	D	I				I
RCAD0380			I																											Q		T			A			V		A		A	V	D	I				I
RCAD0382			I		E										V	R														K			M		T	F						A	V
RCAD0383			I																																														I
RCAD0384			I																									Q				T			A			V		A		A	V	D	I				I
RCAD0385			I																																	F						A	V						I
RCAD0388			I		E	H										R																			A							A
RCAD0389			I																																														I
RCAD0390			R																																														I
RCAD0399			R		E											R			I																	F						A	V
RCAD0400			I
RCAD0401			I																																														I
RCAD0402			I																																							A	V						I
RCAD0403			I																																							A	V						I
RCAD0404			I																																							A	V						I
RCAD0405			I																																							A	V						I
RCAD0406			I																																							A	V						I
RCAD0407			I								Q																															A	V						I
RCAD0408			I																																							A	V						I
RCAD0409			I																																							A	V						I
RCAD0412			I																																							A	V						I
RCAD0415			I																																							A	V						I
RCAD0416			I		E	H				F						R			I													T			A		L				T	A	V
RCAD0418			I																																							A	V						I
RCAD0420			I		E	H										R																			A							A
RCAD0423			I		E	H							S	H	V	R		K	I																A							A
RCAD0424			I		E	H										R																			A							A
RCAD0425			I		E	H										R																			A							A
RCAD0426			R		E											R			I																	F						A	V
RCAD0437			I																																							A	V						I
RCAD0441			I		E	H										R																			A							A
RCAD0443			I							I																																							I
RCAD0453			I																													T			A			V		A		A	V	D	I				I
RCAD0454			R						Q	I						R																																	I
RCAD0455			R						Q							R																																	I
RCAD0457			R						Q							R																																	I
RCAD0512			I							I																																A	V						I
RCAD0513			I																																							A	V						I
RCAD0550			I																																														I
RCAD0551			R						Q							R																																	I
RCAD0559			R						Q							R																																	I
RCAD0562			R						Q																																								I
RCAD0564			I													R			I											K			M		T	F						A	V
RCAD0565			I																																							A	V						I
RCAD0566			I																																														I
RCAD0567			I	A																																													I
RCAD0568			I																																														I
RCAD0569			I																																							A	V						I
RCAD0593			I		E	H										R																T			A			V		A		A	V	D	I				I
RCAD0596			I		E	H						Y				R																T			A			V		A		A	V	D	I				I
RCAD0598			I		E	H										R																T			A			V		A		A	V	D	I				I
RCAD0599			I		E	H										R																T			A			V		A		A	V	D	I				I
RCAD0600			I		E	H										R																T			A			V		A		A	V	D	I				I
RCAD0601			I		E	H										R																T			A			V		A		A	V	D	I				I
RCAD0602			I																																							A	V						I
RCAD0603			I		E	H										R																T			A			V		A		A	V	D	I				I
RCAD0605			I																													T			A			V		A		A	V	D	I				I
RCAD0606			I																													T			A			V		A		A	V	D	I				I
RCAD0607			R	P	E	H									V	R		K	I													T			A			V		A		A	V	D	I				I
RCAD0608			I		E	H										R																T			A			V		A		A	V	D	I				I
RCAD0609			R						Q							R																T			A			V		A		A	V	D	I				I
RCAD0610			I		E	H										R																T			A			V		A		A	V	D	I				I
RCAD0611			I																																							A	V						I
RCAD0612			I		E	H										R																T			A			V		A		A	V	D	I				I
RCAD0613			I																																							A	V						I
RCAD0614			I																																							A	V						I
RCAD0615			I		E	H										R																T			A			V		A		A	V	D	I				I
RCAD0616			I																																							A	V						I
RCAD0617			I																																							A	V						I
RCAD0618			I																																							A	V						I
RCAD0619			I		E	H									V	R			I																							A	V						I
RCAD0620			I																																							A	V						I
RCAD0621			I		E	H									V	R			I																							A	V						I
RCAD0622			I		E	H									V	R			I																							A	V						I
RCAD0623			I																																							A	V						I
RCAD0624			I		E	H										R																T			A			V		A		A	V	D	I				I
RCAD0625			I																																							A	V						I
RCAD0628			I																																							A	V						I
RCAD0629			I		E	H										R																T			A			V		A		A	V	D	I				I
RCAD0630			I		E											R			I											K			M	A	T	F						A	V
RCAD0637			R						Q							R																																	I
RCAD0638			R						Q							R																																	I
RCAD0640			R						Q							R																																	I
RCAD0641			R						Q			Y				R																																	I
RCAD0642			R						Q							R																																	I
RCAD0643			R						Q							R																																	I
The mutation rate	3/37	3/37	R：26/162 I：125/162 Total：151/162	3/162	52/162	29/162	1/162	1/162	16/162	4/162	2/162	2/162	4/162	1/162	13/162	69/162	1/162	2/162	25/162	1/37	14/37	2/37	14/37	4/37	10/37	3/37	2/37	6/162	1/162	14/162	1/162	45/162	13/162	1/162	T:12/162 A:55/162 Total：67/162	18/162	4/162	42/162	1/162	42/162	1/162	117/162	109/162	42/162	42/162	2/37	2/37	7/37	131/162
	The whole genome sequencing strains
	The PCR amplification strains
	High frequency mutation sites
	Intermediate frequency mutation sites
	NA, nalidixic acid; CIP, ciprofloxacin; ENR, enrofloxacin; OFX, ofloxacin
[truncated: 14 more columns]
