# Supplementary material for: Prevalence of fluoroquinolone resistance and mutations in the gyrA, parC and parE genes of Riemerella anatipestifer isolated from ducks in China
Source: BMC Microbiol. 2019 Dec 3;19:271. doi: 10.1186/s12866-019-1659-4 (PMC6892153; doi:10.1186/s12866-019-1659-4)
Supplement: Supplementary file 3 — Additional file 3: Table S3. Amino acid sequence alignment of GyrA from the 37 whole-genome-sequenced R. anatipestifer strains [file 12866_2019_1659_MOESM3_ESM.xls]

## Sheet: Sequence Data
Domain: Data
																									2	2	2	2	2		2	2			4	4	4	4	4	4	4	4			7	7	7	7
				1	1	1	1	1	1	1	1	1	1	2	2			8	8	8	8	8			0	0	0	0	0		1	1			6	6	6	6	6	6	6	6			1	1	1	1
1	8	9	0	1	2	3	4	5	6	7	8	9	0	1	2			2	3	4	5	6			1	2	3	4	5		2	3			0	1	2	3	4	5	6	7			2	3	4	5
ATCC11845_DNA_gyrase_subunit_A	R	L	I	P	I	N	I	V	D	E	M	K	S	S	Y			G	D	S	S	V			N	K	N	I	E		Y	I			L	A	N	E	A	R	C	Y			N	D	M	E
CCUG18373_DNA_gyrase_subunit_A	.	.	.	.	.	.	.	.	.	.	.	.	.	.	.			.	.	.	.	.			.	.	.	.	.		.	.			.	.	.	.	.	.	.	.			.	.	.	.
CCUG25001_DNA_gyrase_subunit_A	.	.	.	.	.	.	.	.	.	.	.	.	.	.	.			.	.	.	.	.			.	.	E	.	.		.	.			.	.	.	.	.	.	R	.			.	.	I	.
CCUG25002_DNA_gyrase_subunit_A	.	.	.	S	.	.	.	.	.	.	.	.	T	.	.			.	.	.	.	.			.	.	E	.	.		.	.			.	.	.	.	.	.	R	.			.	.	I	.
CCUG25004_DNA_gyrase_subunit_A	.	.	.	.	.	.	.	.	.	.	.	.	.	.	.			.	.	.	.	.			.	.	.	.	.		.	.			.	.	.	.	.	.	.	.			.	.	.	.
CCUG25005_DNA_gyrase_subunit_A	.	.	.	S	.	.	.	.	.	.	.	.	T	.	.			.	.	.	.	.			.	.	E	.	.		.	.			.	.	.	.	.	.	R	.			.	.	I	.
CCUG25008_DNA_gyrase_subunit_A	.	.	.	.	.	.	.	.	.	.	.	.	.	.	.			.	.	.	.	.			.	.	E	.	.		.	.			.	.	.	.	.	.	R	.			.	.	I	.
CCUG25010_DNA_gyrase_subunit_A	.	.	.	S	.	.	.	.	.	.	.	.	T	.	.			.	.	.	.	.			.	.	E	.	.		.	.			.	.	.	.	.	.	R	.			.	.	I	.
CCUG25054_DNA_gyrase_subunit_A	.	.	.	.	.	.	.	.	.	.	.	.	.	.	.			.	.	.	.	.			.	.	E	.	.		.	.			.	.	.	.	.	.	R	.			.	.	I	.
CCUG25055_DNA_gyrase_subunit_A	.	.	.	.	.	.	.	.	.	.	.	.	.	.	.			.	.	.	.	.			.	.	E	.	.		.	.			.	.	.	.	.	.	R	.			.	.	I	.
RA-CH-1_DNA_gyrase_subunit_A	.	.	.	.	.	.	.	.	.	.	.	.	.	.	.			.	.	R	.	.			.	.	E	.	.		.	.			.	.	.	.	.	.	R	.			.	.	I	.
RA-CH-2_DNA_gyrase_subunit_A	.	.	.	.	.	.	.	.	.	.	.	.	.	.	.			.	.	I	.	.			.	.	.	.	.		.	.			.	.	.	.	.	.	.	.			.	.	.	.
RCAD0111_DNA_gyrase_subunit_A	.	.	.	.	.	.	.	.	.	.	.	.	.	.	.			.	.	I	.	.			.	.	E	.	.		.	.			.	S	.	.	V	.	R	.			.	.	.	.
RCAD0121_DNA_gyrase_subunit_A	.	.	.	.	.	.	.	.	.	.	.	.	.	.	.			.	.	I	.	.			.	.	E	.	.		H	.			.	S	.	.	V	.	R	.			.	.	I	.
RCAD0122_DNA_gyrase_subunit_A	.	.	.	.	.	.	.	.	.	.	.	.	.	.	.			.	.	I	.	.			.	.	.	.	.		.	.			.	.	.	.	.	.	.	.			.	.	.	.
RCAD0123_DNA_gyrase_subunit_A	.	.	.	.	.	.	.	.	.	.	.	.	.	.	.			.	.	I	.	.			.	.	.	.	.		.	.			.	.	.	.	.	.	.	.			.	.	.	.
RCAD0124_DNA_gyrase_subunit_A	.	.	.	.	.	.	.	.	.	.	.	.	.	.	.			.	.	I	.	.			.	.	.	.	.		.	.			.	.	.	.	.	.	.	.			.	.	.	.
RCAD0125_DNA_gyrase_subunit_A	.	.	.	.	.	.	.	.	.	.	.	.	.	.	.			.	.	I	.	.			.	.	.	.	.		.	.			.	.	.	.	.	.	.	.			.	.	.	.
RCAD0127_DNA_gyrase_subunit_A	.	.	.	.	.	.	.	.	.	.	.	.	.	.	.			.	.	I	.	.			.	.	.	.	.		.	.			.	.	.	.	.	.	.	.			.	.	.	.
RCAD0131_DNA_gyrase_subunit_A	.	.	.	.	.	.	.	.	.	.	.	.	.	.	.			.	.	I	.	.			.	.	.	.	.		.	.			.	.	.	.	.	.	.	.			.	.	.	.
RCAD0133_DNA_gyrase_subunit_A	.	.	.	.	.	.	.	.	.	.	.	.	.	.	.			.	.	I	.	.			.	.	E	.	.		.	.			.	.	.	.	.	.	R	.			.	.	I	.
RCAD0134_DNA_gyrase_subunit_A	.	.	.	.	.	.	.	.	.	.	.	.	.	.	.			.	.	I	.	.			.	.	.	.	.		.	.			.	.	.	.	.	.	.	.			.	.	.	.
RCAD0135_DNA_gyrase_subunit_A	.	.	.	.	.	.	.	.	.	.	.	.	.	.	.			.	.	R	.	.			.	.	E	.	.		.	.			.	.	.	.	.	.	R	.			.	.	I	.
RCAD0142_DNA_gyrase_subunit_A	.	.	.	.	.	.	.	.	.	.	.	.	.	.	.			.	.	I	.	.			.	.	.	.	.		.	.			.	.	.	.	.	.	.	.			.	.	.	.
RCAD0147_DNA_gyrase_subunit_A	.	.	.	.	.	.	.	.	.	.	.	.	.	.	.			.	.	R	.	.			.	.	.	.	.		.	.			.	.	.	.	.	.	R	.			.	.	.	.
RCAD0150_DNA_gyrase_subunit_A	.	.	.	.	.	.	.	.	.	.	.	.	.	.	.			.	.	R	P	.			.	.	.	.	.		.	.			.	.	.	.	.	.	R	.			.	.	.	.
RCAD0152-1_DNA_gyrase_subunit_A	.	.	.	.	.	.	.	.	.	.	.	.	.	.	.			.	.	R	.	.			.	.	E	.	.		H	.			.	.	.	.	.	.	R	.			.	.	I	.
RCAD0179_DNA_gyrase_subunit_A	.	.	.	.	.	.	.	.	.	.	.	.	.	.	.			.	.	.	.	.			.	.	.	.	.		.	.			.	.	.	.	.	.	.	.			.	.	.	.
RCAD0181_DNA_gyrase_subunit_A	.	.	.	.	.	.	.	.	.	.	.	.	.	.	.			.	.	I	.	.			.	.	.	.	.		.	.			.	.	.	.	.	.	.	.			.	.	.	.
RCAD0183_DNA_gyrase_subunit_A	.	.	.	.	.	.	.	.	.	.	.	.	.	.	.			.	.	I	.	.			.	.	.	.	.		.	.			.	.	.	.	.	.	.	.			.	.	.	.
RCAD0188_DNA_gyrase_subunit_A	.	.	.	.	.	.	.	.	.	.	.	.	.	.	.			.	.	I	.	.			.	.	.	.	.		H	.			.	.	.	.	.	.	.	.			.	.	.	.
RCAD0282_DNA_gyrase_subunit_A	.	.	.	.	.	.	.	.	.	.	.	.	.	.	.			.	.	R	.	.			.	.	E	.	.		.	.			.	.	.	.	.	.	R	.			.	.	I	.
RCAD0377_DNA_gyrase_subunit_A	.	.	.	.	.	.	.	.	.	.	.	.	.	.	.			.	.	I	.	.			.	.	.	.	.		.	.			.	.	.	.	.	.	.	.			.	.	.	.
RCAD0414_DNA_gyrase_subunit_A	.	.	.	.	.	.	.	.	.	.	.	.	.	.	.			.	.	I	.	.			.	.	E	.	.		H	.			.	.	.	.	.	.	R	.			.	.	.	.
RCAD0421_DNA_gyrase_subunit_A	.	.	.	.	.	.	.	.	.	.	.	.	.	.	.			.	.	I	.	.			.	.	E	.	.		H	.			.	.	.	.	.	.	R	.			.	.	.	.
RCAD0422_DNA_gyrase_subunit_A	.	.	.	.	.	.	.	.	.	.	.	.	.	.	.			.	.	I	.	.			.	.	E	.	.		H	.			.	.	.	.	.	.	R	.			.	.	.	.
RCAD0427_DNA_gyrase_subunit_A	.	.	.	.	.	.	.	.	.	.	.	.	.	.	.			.	.	R	.	.			.	.	E	.	.		.	.			.	.	.	.	.	.	R	.			.	.	I	.

## Sheet: Info
Title	Comparative of GyrA
Format
DataType	Protein
37
Number Sites	841
Identical	.
Missing	?
Indel	-
