# Supplementary material for: Prevalence of fluoroquinolone resistance and mutations in the gyrA, parC and parE genes of Riemerella anatipestifer isolated from ducks in China
Source: BMC Microbiol. 2019 Dec 3;19:271. doi: 10.1186/s12866-019-1659-4 (PMC6892153; doi:10.1186/s12866-019-1659-4)
Supplement: Supplementary file 4 — Additional file 4: Table S4. Amino acid sequence alignment of GyrB from the 37 whole-genome-sequenced R. anatipestifer strains [file 12866_2019_1659_MOESM4_ESM.xls]

## Sheet: Sequence Data
Domain: Data
	1	1	1	1	1	1	1			1	1	1			1	1	1			5	5	5
	3	3	3	3	3	4	4			4	4	4			5	5	5			0	0	0
1	5	6	7	8	9	0	1			4	5	6			5	6	7			3	4	5
ATCC11845_DNA_gyrase_subunit_B	V	Y	R	E	G	K	I			Q	K	Y			V	Q	E			I	V	I
CCUG18373_DNA_gyrase_subunit_B	.	.	.	.	.	.	.			.	.	.			.	.	.			.	.	.
CCUG25001_DNA_gyrase_subunit_B	.	.	.	.	.	.	.			.	R	.			.	K	.			.	.	.
CCUG25002_DNA_gyrase_subunit_B	.	.	.	.	.	.	T			.	R	.			.	.	.			.	I	.
CCUG25004_DNA_gyrase_subunit_B	.	.	G	.	.	.	.			.	.	.			.	.	.			.	.	.
CCUG25005_DNA_gyrase_subunit_B	.	.	.	.	.	.	T			.	R	.			.	.	.			.	I	.
CCUG25008_DNA_gyrase_subunit_B	.	.	.	.	.	.	.			.	R	.			.	K	.			.	.	.
CCUG25010_DNA_gyrase_subunit_B	.	.	K	.	.	.	T			.	R	.			.	.	.			.	I	.
CCUG25054_DNA_gyrase_subunit_B	.	.	G	.	.	.	.			.	R	.			.	.	.			.	.	.
CCUG25055_DNA_gyrase_subunit_B	.	.	.	.	.	.	.			.	R	.			.	K	.			.	.	.
RA-CH-1_DNA_gyrase_subunit_B	.	.	.	.	.	.	.			.	R	.			.	.	.			.	.	.
RA-CH-2_DNA_gyrase_subunit_B	.	.	.	.	.	.	.			.	.	.			.	.	.			.	.	.
RCAD0111_DNA_gyrase_subunit_B	.	.	.	.	.	.	.			.	R	.			.	.	.			.	.	.
RCAD0121_DNA_gyrase_subunit_B	.	.	.	.	.	.	.			.	R	.			.	.	.			.	.	.
RCAD0122_DNA_gyrase_subunit_B	.	.	.	.	.	.	.			.	.	.			.	.	.			.	.	.
RCAD0123_DNA_gyrase_subunit_B	.	.	.	.	.	.	.			.	.	.			.	.	.			.	.	.
RCAD0124_DNA_gyrase_subunit_B	.	.	.	.	.	.	.			.	.	.			.	.	.			.	.	.
RCAD0125_DNA_gyrase_subunit_B	.	.	.	.	.	.	.			.	.	.			.	.	.			.	.	.
RCAD0127_DNA_gyrase_subunit_B	.	.	.	.	.	.	.			.	.	.			.	.	.			.	.	.
RCAD0131_DNA_gyrase_subunit_B	.	.	.	.	.	.	.			.	.	.			.	.	.			.	.	.
RCAD0133_DNA_gyrase_subunit_B	.	.	.	.	.	.	T			.	R	.			.	.	.			.	I	.
RCAD0134_DNA_gyrase_subunit_B	.	.	.	.	.	.	.			.	.	.			.	.	.			.	.	.
RCAD0135_DNA_gyrase_subunit_B	.	.	.	.	.	.	.			.	R	.			.	.	.			.	.	.
RCAD0142_DNA_gyrase_subunit_B	.	.	.	.	.	.	.			.	.	.			.	.	.			.	.	.
RCAD0147_DNA_gyrase_subunit_B	.	.	.	.	.	.	.			.	.	.			.	.	.			.	.	.
RCAD0150_DNA_gyrase_subunit_B	.	.	.	.	.	.	.			.	.	.			.	.	.			.	.	.
RCAD0152-1_DNA_gyrase_subunit_B	.	.	.	.	.	.	.			.	R	.			.	.	.			.	.	.
RCAD0179_DNA_gyrase_subunit_B	.	.	G	.	.	.	.			.	.	.			.	.	.			.	.	.
RCAD0181_DNA_gyrase_subunit_B	.	.	.	.	.	.	.			.	.	.			.	.	.			.	.	.
RCAD0183_DNA_gyrase_subunit_B	.	.	.	.	.	.	.			.	.	.			.	.	.			.	.	.
RCAD0188_DNA_gyrase_subunit_B	.	.	.	.	.	.	.			.	.	.			.	.	.			.	.	.
RCAD0282_DNA_gyrase_subunit_B	.	.	.	.	.	.	.			.	R	.			.	.	.			.	.	.
RCAD0377_DNA_gyrase_subunit_B	.	.	.	.	.	.	.			.	.	.			.	.	.			.	.	.
RCAD0414_DNA_gyrase_subunit_B	.	.	.	.	.	.	T			.	R	.			.	.	.			.	I	.
RCAD0421_DNA_gyrase_subunit_B	.	.	.	.	.	.	.			.	R	.			.	.	.			.	.	.
RCAD0422_DNA_gyrase_subunit_B	.	.	.	.	.	.	.			.	R	.			.	.	.			.	.	.
RCAD0427_DNA_gyrase_subunit_B	.	.	.	.	.	.	.			.	R	.			.	.	.			.	.	.

## Sheet: Info
Title	Comparative of GyrB
Format
DataType	Protein
37
Number Sites	645
Identical	.
Missing	?
Indel	-
